# Supplementary material for: The Role of Hydrotherapy in Enhancing Recovery After Knee Arthroplasty: A Systematic Review and Meta-Analysis of Randomized Controlled Trials
Source: Healthcare (Basel). 2026 Jul 6;14(13):2005. doi: 10.3390/healthcare14132005 (PMC13361691; doi:10.3390/healthcare14132005)
Supplement: Supplementary file 1 [file healthcare-14-02005-s001.zip]

Archive with 1 entries (1 files):
- healthcare-4348870-supplementary.pdf
